# Supplementary material for: Chemical Composition, Antimicrobial, Antibiofilm Activities, and Cytotoxicity of the Essential Oil of Dracocephalum botryoides Stev
Source: Plants (Basel). 2026 May 6;15(9):1416. doi: 10.3390/plants15091416 (PMC13164927; doi:10.3390/plants15091416)
Supplement: Supplementary file 1 [file plants-15-01416-s001.zip]

Archive with 1 entries (1 files):
- plants-4247421-supplementary.pdf
